# Supplementary material for: The impact of the mesoprefrontal dopaminergic system on the maturation of interneurons in the murine prefrontal cortex
Source: Front Neurosci. 2024 Jul 5;18:1403402. doi: 10.3389/fnins.2024.1403402 (PMC11257905; doi:10.3389/fnins.2024.1403402)
Supplement: Supplementary file 3 [file Table_3.XLSX]

## Sheet: Figure 1
analysis	age	control	male	female	cko	male	female
PV	12	N=5			N=5				* sex was not determined for P12 animals
PV	19	N=5	1	4	N=4	3	1
PV	26	N=5	3	2	N=5	4	1
PV	33	N=5	2	3	N=5	4	1
PV	60	N=8	5	3	N=8	4	4
PV	90	N=6	3	3	N=9	2	7
PV	120	N=5	3	2	N=5	2	3
CB	12	N=5			N=5
CB	19	N=6	1	4	N=4	3	1
CB	26	N=5	3	2	N=5	4	1
CB	33	N=4	1	3	N=4	3	1
CB	60	N=5	2	3	N=5	3	2
CB	90	N=5	2	3	N=5	1	4
CB	120	N=5	1	4	N=4	2	2
CR	19	N=5	2	4	N=4	3	1
CR	33	N=5	2	3	N=5	4	1
CR	60	N=3	1	2	N=3	2	1
CR	90	N=5	2	3	N=5	2	3
CR	120	N=5	3	2	N=5	2	3

## Sheet: Figure 2
analysis	age	control	male	female	no of cells	cKO	male	female	no of cells
PV intensity	P33	N=5	2	3	423	N=4	3	1	333
PV intensity	P60	N=3	2	1	309	N=3	2	1	407
PV intensity	P90	N=6	3	3	624	N=9	2	7	944
PV intensity	P120	N=5	3	2	629	N=4	1	3	429
analysis	age	control	male	female	no of cells	cKO	male	female	no of cells
Gad	26	N=3	2	1	240_Upper	N=3	2	1	228_Upper
					457_Deeper				382_Deeper
Gad	90	N=5	2	3	593_Upper	N=5	1	4	514_Upper
					876_Deeper				788_Deeper
Gad	120	N=5	3	2	278_Upper	N=5	2	3	321_Upper
					705_Deeper				701_Deeper

## Sheet: Figure 3
analysis	age	control	male	female	no of cells	cKO	male	female	no of cells
Drd1	12	N=3			10707_Upper	N=2			6351_Upper		* sex was not determined for P12 animals
					11042_Deeper				5930_Deeper
Drd1	60	N=5	2	3	8887_Upper	N=4	3	1	9824_Upper
					10436_Deeper				11125_Deeper
Drd2	12	N=5			16605_Upper	N=3			8993_Upper
					19291_Deeper				8695_Deeper
Drd2	60	N=3	1	2	5730_Upper	N=3	2	1	7814_Upper
					5875_Deeper				7754_Deeper

## Sheet: Figure 4
analysis	age	control	male	female	cko	male	female
NET	12	N=5			N=5				* sex was not determined for P12 animals
NET	60	N=5	4	1	N=5	3	2
SERT	60	N=4	2	2	N=4	2	2
