# Supplementary material for: The impact of the mesoprefrontal dopaminergic system on the maturation of interneurons in the murine prefrontal cortex
Source: Front Neurosci. 2024 Jul 5;18:1403402. doi: 10.3389/fnins.2024.1403402 (PMC11257905; doi:10.3389/fnins.2024.1403402)
Supplement: Supplementary file 4 [file Table_4.XLSX]

## Sheet: Figure 1
Figure 1 C, Two-way ANOVA	Source of Variation	% of total variation	P value	P value summary
CR, upper layers	Interaction	9.112	0.3103	ns
	Age	27.89	0.0113	*
	Genotype	0.1214	0.7983	ns
	ANOVA table	SS (Type III)	DF	MS	F (DFn, DFd)	P value
	Interaction	3352	4	838.1	F (4, 35) = 1,244	P=0,3103
	Age	10262	4	2565	F (4, 35) = 3,808	P=0,0113
	Genotype	44.66	1	44.66	F (1, 35) = 0,06630	P=0,7983
	Residual	23578	35	673.7
Figure 1C, Šídák's multiple comparisons test	no significance reported
Figure 1 C, One-way ANOVA control, age	F	1.458
	P value	0.2249
	P value summary	ns
	Significant diff. among means (P < 0.05)?	No
	R squared	0.2201
Figure 1C, test for trend, control, age	Slope	-0.6704
	SE of slope	-1.749
	95% CI of slope	-4,243 to 2,902
	P value	0.7042
	P value summary	ns
	Is linear trend significant (P < 0.05)?	No
Figure 1 C, One-way ANOVA cKO	F	1.868
	P value	0.1599
	P value summary	ns
	Significant diff. among means (P < 0.05)?	No
	R squared	0.2934
Figure 1C, test for trend, cKO, age	Slope	-9.432
	SE of slope	-3.503
	95% CI of slope	-16,82 to -2,041
	P value	0.0154
	P value summary	*
	Is linear trend significant (P < 0.05)?	Yes
Figure 1 D, Two-way ANOVA	Source of Variation	% of total variation	P value	P value summary
CR, deeper layers	Interaction	4.651	0.7766	ns
	Age	14.48	0.2647	ns
	Genotype	1.074	0.5273	ns
	ANOVA table	SS (Type III)	DF	MS	F (DFn, DFd)	P value
	Interaction	696.5	4	174.1	F (4, 30) = 0,4430	P=0,7766
	Age	2168	4	542.1	F (4, 30) = 1,379	P=0,2647
	Genotype	160.8	1	160.8	F (1, 30) = 0,4090	P=0,5273
	Residual	11792	30	393.1
Figure 1D, Šídák's multiple comparisons test	no significance reported
Figure 1 D, One-way ANOVA control, age	F	0.8863
	P value	0.4991
	P value summary	ns
	Significant diff. among means (P < 0.05)?	No
	R squared	0.2143
Figure 1D, test for trend, control, age	Slope	0.3109
	SE of slope	2.789
	95% CI of slope	-5,715 to 6,337
	P value	0.913
	P value summary	ns
	Is linear trend significant (P < 0.05)?	No
Figure 1 D, One-way ANOVA cKO	F	0.9154
	P value	0.4775
	P value summary	ns
	Significant diff. among means (P < 0.05)?	No
	R squared	0.1772
Figure 1D, test for trend, cKO, age	Slope	3.815
	SE of slope	3.154
	95% CI of slope	-2,838 to 10,47
	P value	0.2429
	P value summary	ns
	Is linear trend significant (P < 0.05)?	No
Figure 1 F, Two-way ANOVA	Source of Variation	% of total variation	P value	P value summary
CB, upper layer	Interaction	8.614	0.1758	ns
	Age	40.02	<0,0001	****
	Genotype	2.164	0.1305	ns
	ANOVA table	SS (Type III)	DF	MS	F (DFn, DFd)	P value
	Interaction	13436	6	2239	F (6, 53) = 1,565	P=0,1758
	Age	62414	6	10402	F (6, 53) = 7,269	P<0,0001
	Treatment	3375	1	3375	F (1, 53) = 2,359	P=0,1305
	Residual	75848	53	1431
Figure 1F, Šídák's multiple comparisons test		Predicted (LS) mean diff,	95,00% CI of diff,	Summary	Adjusted P Value
	Control
	P12 vs. P19	1.755	-76,54 to 80,05	ns	>0,9999
	P12 vs. P26	12.06	-69,71 to 93,83	ns	>0,9999
	P12 vs. P33	42.06	-44,68 to 128,8	ns	0.9898
	P12 vs. P60	-2.008	-83,78 to 79,76	ns	>0,9999
	P12 vs. P90	-15.71	-97,48 to 66,06	ns	>0,9999
	P12 vs. P120	-35.81	-117,6 to 45,96	ns	0.9983
	P19 vs. P26	10.31	-67,98 to 88,60	ns	>0,9999
	P19 vs. P33	40.3	-43,16 to 123,8	ns	0.9904
	P19 vs. P60	-3.763	-82,05 to 74,53	ns	>0,9999
	P19 vs. P90	-17.47	-95,76 to 60,82	ns	>0,9999
	P19 vs. P120	-37.56	-115,9 to 40,73	ns	0.9914
	P26 vs. P33	29.99	-56,74 to 116,7	ns	>0,9999
	P26 vs. P60	-14.07	-95,84 to 67,70	ns	>0,9999
	P26 vs. P90	-27.77	-109,5 to 54,00	ns	>0,9999
	P26 vs. P120	-47.87	-129,6 to 33,90	ns	0.8868
	P33 vs. P60	-44.06	-130,8 to 42,67	ns	0.9794
	P33 vs. P90	-57.77	-144,5 to 28,97	ns	0.6817
	P33 vs. P120	-77.87	-164,6 to 8,868	ns	0.1329
	P60 vs. P90	-13.7	-95,48 to 68,07	ns	>0,9999
	P60 vs. P120	-33.8	-115,6 to 47,97	ns	0.9994
	P90 vs. P120	-20.1	-101,9 to 61,67	ns	>0,9999
	c.KO
	P12 vs. P19	-20.66	-107,4 to 66,08	ns	>0,9999
	P12 vs. P26	-9.684	-91,46 to 72,09	ns	>0,9999
	P12 vs. P33	70.87	-15,87 to 157,6	ns	0.2636
	P12 vs. P60	-64.42	-146,2 to 17,35	ns	0.3294
	P12 vs. P90	-70.5	-152,3 to 11,27	ns	0.1817
	P12 vs. P120	-46.38	-133,1 to 40,35	ns	0.959
	P19 vs. P26	10.97	-75,76 to 97,71	ns	>0,9999
	P19 vs. P33	91.52	0,09991 to 182,9	*	0.0495
	P19 vs. P60	-43.76	-130,5 to 42,97	ns	0.9813
	P19 vs. P90	-49.85	-136,6 to 36,89	ns	0.9061
	P19 vs. P120	-25.73	-117,2 to 65,70	ns	>0,9999
	P26 vs. P33	80.55	-6,182 to 167,3	ns	0.0999
	P26 vs. P60	-54.74	-136,5 to 27,03	ns	0.6716
	P26 vs. P90	-60.82	-142,6 to 20,95	ns	0.4464
	P26 vs. P120	-36.7	-123,4 to 50,03	ns	0.9991
	P33 vs. P60	-135.3	-222,0 to -48,56	****	<0,0001
	P33 vs. P90	-141.4	-228,1 to -54,64	****	<0,0001
	P33 vs. P120	-117.3	-208,7 to -25,83	**	0.0023
	P60 vs. P90	-6.082	-87,85 to 75,69	ns	>0,9999
	P60 vs. P120	18.04	-68,69 to 104,8	ns	>0,9999
	P90 vs. P120	24.12	-62,61 to 110,9	ns	>0,9999
Figure 1F, One-way ANOVA control, age	F	2.121
	P value	0.0824
	P value summary	ns
	Significant diff. among means (P < 0.05)?	No
	R squared	0.3125
Figure 1F, test for trend, control, age	Slope	5.472
	SE of slope	2.906
	95% CI of slope	-0,4812 to 11,42
	P value	0.0702
	P value summary	ns
	Is linear trend significant (P < 0.05)?	No
Figure 1F, One-way ANOVA cKO	F	6.059
	P value	0.0005
	P value summary	***
	Significant diff. among means (P < 0.05)?	Yes
	R squared	0.5925
Figure 1F, test for trend, cKO, age	Slope	10.96
	SE of slope	3.63
	95% CI of slope	3,489 to 18,44
	P value	0.0057
	P value summary	**
	Is linear trend significant (P < 0.05)?	Yes
Figure 1G, Two-way ANOVA	Source of Variation	% of total variation	P value	P value summary
CB, deeper layer	Interaction	4.296	0.3757	ns
	Age	60.93	<0,0001	****
	Genotype	0.03173	0.8262	ns
	ANOVA table	SS (Type III)	DF	MS	F (DFn, DFd)	P value
	Interaction	5624	6	937.3	F (6, 53) = 1,098	P=0,3757
	Age	79770	6	13295	F (6, 53) = 15,58	P<0,0001
	Genotype	41.54	1	41.54	F (1, 53) = 0,04867	P=0,8262
	Residual	45232	53	853.4
Figure 1G, Šídák's multiple comparisons test		Predicted (LS) mean diff,	95,00% CI of diff,	Summary	Adjusted P Value
	Control
	P12 vs. P19	1.519	-58,94 to 61,98	ns	>0,9999
	P12 vs. P26	22.22	-40,93 to 85,37	ns	>0,9999
	P12 vs. P33	25.84	-41,14 to 92,82	ns	0.9999
	P12 vs. P60	4.972	-58,18 to 68,12	ns	>0,9999
	P12 vs. P90	-76.56	-139,7 to -13,41	**	0.0052
	P12 vs. P120	-60.75	-123,9 to 2,402	ns	0.0727
	P19 vs. P26	20.7	-39,76 to 81,16	ns	>0,9999
	P19 vs. P33	24.32	-40,13 to 88,77	ns	>0,9999
	P19 vs. P60	3.453	-57,01 to 63,91	ns	>0,9999
	P19 vs. P90	-78.08	-138,5 to -17,62	**	0.0021
	P19 vs. P120	-62.26	-122,7 to -1,805	*	0.037
	P26 vs. P33	3.621	-63,36 to 70,60	ns	>0,9999
	P26 vs. P60	-17.25	-80,40 to 45,90	ns	>0,9999
	P26 vs. P90	-98.78	-161,9 to -35,63	****	<0,0001
	P26 vs. P120	-82.97	-146,1 to -19,82	**	0.0016
	P33 vs. P60	-20.87	-87,85 to 46,11	ns	>0,9999
	P33 vs. P90	-102.4	-169,4 to -35,42	***	0.0001
	P33 vs. P120	-86.59	-153,6 to -19,61	**	0.0021
	P60 vs. P90	-81.53	-144,7 to -18,38	**	0.0021
	P60 vs. P120	-65.72	-128,9 to -2,570	*	0.0331
	P90 vs. P120	15.81	-47,34 to 78,96	ns	>0,9999
	c.KO
	P12 vs. P19	-12.95	-79,93 to 54,03	ns	>0,9999
	P12 vs. P26	-2.671	-65,82 to 60,48	ns	>0,9999
	P12 vs. P33	43.44	-23,54 to 110,4	ns	0.7331
	P12 vs. P60	27.46	-35,69 to 90,61	ns	0.9985
	P12 vs. P90	-49.15	-112,3 to 14,00	ns	0.3529
	P12 vs. P120	-63.07	-130,0 to 3,911	ns	0.0885
	P19 vs. P26	10.28	-56,70 to 77,26	ns	>0,9999
	P19 vs. P33	56.39	-14,21 to 127,0	ns	0.3037
	P19 vs. P60	40.41	-26,57 to 107,4	ns	0.8497
	P19 vs. P90	-36.2	-103,2 to 30,78	ns	0.9532
	P19 vs. P120	-50.12	-120,7 to 20,48	ns	0.5473
	P26 vs. P33	46.11	-20,87 to 113,1	ns	0.6133
	P26 vs. P60	30.13	-33,02 to 93,28	ns	0.9921
	P26 vs. P90	-46.48	-109,6 to 16,67	ns	0.4688
	P26 vs. P120	-60.4	-127,4 to 6,582	ns	0.1282
	P33 vs. P60	-15.98	-82,96 to 51,00	ns	>0,9999
	P33 vs. P90	-92.59	-159,6 to -25,61	***	0.0007
	P33 vs. P120	-106.5	-177,1 to -35,91	***	0.0002
	P60 vs. P90	-76.61	-139,8 to -13,46	**	0.0051
	P60 vs. P120	-90.53	-157,5 to -23,55	**	0.001
	P90 vs. P120	-13.92	-80,90 to 53,06	ns	>0,9999
Figure 1G, One-way ANOVA control, age	F	9.027
	P value	<0,0001
	P value summary	****
	Significant diff. among means (P < 0.05)?	Yes
	R squared	0.6592
Figure 1G, test for trend, control, age	Slope	12.55
	SE of slope	2.47
	95% CI of slope	7,494 to 17,61
	P value	<0,0001
	P value summary	****
	Is linear trend significant (P < 0.05)?	Yes
Figure 1G, One-way ANOVA cKO	F	7.673
	P value	<0,0001
	P value summary	****
	Significant diff. among means (P < 0.05)?	Yes
	R squared	0.6481
Figure 1G, test for trend, cKO, age	Slope	7.891
	SE of slope	2.551
	95% CI of slope	2,638 to 13,14
	P value	0.0048
	P value summary	**
	Is linear trend significant (P < 0.05)?	Yes
Figure 1I, Two-way ANOVA	Source of Variation	% of total variation	P value	P value summary
PV, deeper layers	Interaction	2.973	0.8572	ns
	Age	24.87	0.0042	**
	Genotype	1.596	0.2447	ns
	ANOVA table	SS (Type III)	DF	MS	F (DFn, DFd)	P value
	Interaction	887.8	6	148	F (6, 61) = 0,4284	P=0,8572
	Age	7425	6	1237	F (6, 61) = 3,583	P=0,0042
	Genotype	476.6	1	476.6	F (1, 61) = 1,380	P=0,2447
	Residual	21067	61	345.4
Figure 1I, Šídák's multiple comparisons test	no significance reported
Figure 1I, One-way ANOVA control, age	F	1.458
	P value	0.2249
	P value summary	ns
	Significant diff. among means (P < 0.05)?	No
	R squared	0.2201
Figure 1I, test for trend, control, age	Slope	1.093
	SE of slope	1.375
	95% CI of slope	-1,712 to 3,897
	P value	0.433
	P value summary	ns
	Is linear trend significant (P < 0.05)?	No
Figure 1I, One-way ANOVA cKO	F	2.219
	P value	0.0686
	P value summary	ns
	Significant diff. among means (P < 0.05)?	No
	R squared	0.3074
Figure 1I, test for trend, cKO, age	Slope	-0.6704
	SE of slope	-1.749
	95% CI of slope	-4,243 to 2,902
	P value	0.7042
	P value summary	ns
	Is linear trend significant (P < 0.05)?	No
Figure 1J, Two-way ANOVA	Source of Variation	% of total variation	P value	P value summary
PV, deeper layers	Interaction	4.601	0.1538	ns
	Age	61.08	<0,0001	****
	Genotype	2.714	0.0193	*
	ANOVA table	SS (Type III)	DF	MS	F (DFn, DFd)	P value
	Interaction	5504	6	917.4	F (6, 65) = 1,627	P=0,1538
	Age	73074	6	12179	F (6, 65) = 21,60	P<0,0001
	Genotype	3247	1	3247	F (1, 65) = 5,760	P=0,0193
	Residual	36643	65	563.7
Figure 1J, Šídák's multiple comparisons test, age	genotype	Predicted (LS) mean diff,	95,00% CI of diff,	Summary	Adjusted P Value
	Control - c.KO
	P12	19.21	-22,38 to 60,81	ns	0.7999
	P19	0.9373	-43,18 to 45,06	ns	>0,9999
	P26	-6.591	-48,19 to 35,00	ns	0.9995
	P33	5.139	-36,46 to 46,73	ns	>0,9999
	P60	40.5	7,616 to 73,38	**	0.0078
	P90	3.111	-31,55 to 37,77	ns	>0,9999
	P120	30.07	-14,05 to 74,19	ns	0.3683
Figure 1J, Šídák's multiple comparisons test, age		Predicted (LS) mean diff,	95,00% CI of diff,	Summary	Adjusted P Value
	Control
	P12 vs. P19	-47.78	-98,58 to 3,009	ns	0.09
	P12 vs. P26	-85.09	-135,9 to -34,29	****	<0,0001
	P12 vs. P33	-100.4	-151,2 to -49,59	****	<0,0001
	P12 vs. P60	-83.91	-129,7 to -38,13	****	<0,0001
	P12 vs. P90	-64.98	-113,6 to -16,35	**	0.0011
	P12 vs. P120	-82.29	-133,1 to -31,50	****	<0,0001
	P19 vs. P26	-37.3	-88,10 to 13,49	ns	0.4827
	P19 vs. P33	-52.6	-103,4 to -1,803	*	0.0346
	P19 vs. P60	-36.13	-81,91 to 9,657	ns	0.333
	P19 vs. P90	-17.2	-65,83 to 31,43	ns	>0,9999
	P19 vs. P120	-34.51	-85,30 to 16,29	ns	0.6516
	P26 vs. P33	-15.29	-66,09 to 35,50	ns	>0,9999
	P26 vs. P60	1.176	-44,61 to 46,96	ns	>0,9999
	P26 vs. P90	20.11	-28,53 to 68,74	ns	0.9995
	P26 vs. P120	2.796	-48,00 to 53,59	ns	>0,9999
	P33 vs. P60	16.47	-29,32 to 62,25	ns	>0,9999
	P33 vs. P90	35.4	-13,23 to 84,03	ns	0.5023
	P33 vs. P120	18.09	-32,70 to 68,88	ns	>0,9999
	P60 vs. P90	18.93	-24,44 to 62,30	ns	0.9986
	P60 vs. P120	1.62	-44,16 to 47,40	ns	>0,9999
	P90 vs. P120	-17.31	-65,94 to 31,32	ns	>0,9999
	c.KO
	P12 vs. P19	-66.06	-119,9 to -12,18	**	0.0042
	P12 vs. P26	-110.9	-161,7 to -60,10	****	<0,0001
	P12 vs. P33	-114.5	-165,2 to -63,66	****	<0,0001
	P12 vs. P60	-62.62	-108,4 to -16,84	***	0.0008
	P12 vs. P90	-81.08	-125,9 to -36,29	****	<0,0001
	P12 vs. P120	-71.43	-125,3 to -17,56	**	0.0013
	P19 vs. P26	-44.83	-98,71 to 9,043	ns	0.2381
	P19 vs. P33	-48.39	-102,3 to 5,480	ns	0.1341
	P19 vs. P60	3.435	-45,74 to 52,62	ns	>0,9999
	P19 vs. P90	-15.02	-63,28 to 33,24	ns	>0,9999
	P19 vs. P120	-5.377	-62,16 to 51,41	ns	>0,9999
	P26 vs. P33	-3.562	-54,35 to 47,23	ns	>0,9999
	P26 vs. P60	48.27	2,483 to 94,05	*	0.0284
	P26 vs. P90	29.81	-14,99 to 74,60	ns	0.6939
	P26 vs. P120	39.45	-14,42 to 93,33	ns	0.4889
	P33 vs. P60	51.83	6,045 to 97,61	*	0.0122
	P33 vs. P90	33.37	-11,43 to 78,16	ns	0.4518
	P33 vs. P120	43.02	-10,86 to 96,89	ns	0.3104
	P60 vs. P90	-18.46	-57,48 to 20,56	ns	0.9939
	P60 vs. P120	-8.812	-57,99 to 40,37	ns	>0,9999
	P90 vs. P120	9.647	-38,61 to 57,91	ns	>0,9999
Figure 1J, One-way ANOVA control, age	F	11.27
	P value	<0,0001
	P value summary	****
	Significant diff. among means (P < 0.05)?	Yes
	R squared	0.6788
Figure 1J, test for trend, control, age	Slope	9.865
	SE of slope	1.879
	95% CI of slope	6,037 to 13,69
	P value	<0,0001
	P value summary	****
	Is linear trend significant (P < 0.05)?	Yes
Figure 1J, One-way ANOVA cKO	F	12.06
	P value	<0,0001
	P value summary	****
	Significant diff. among means (P < 0.05)?	Yes
	R squared	0.6867
Figure 1J, test for trend, cKO, age	Slope	7.024
	SE of slope	2.06
	95% CI of slope	2,832 to 11,22
	P value	0.0017
	P value summary	**
	Is linear trend significant (P < 0.05)?	Yes

## Sheet: Figure 2
Figure 2B, Two-way ANOVA	Source of Variation	% of total variation	P value	P value summary
	Interaction	5.446	0.2762	ns
	Age	47.9	<0,0001	****
	Genotype	0.8053	0.4449	ns
	ANOVA table	SS (Type III)	DF	MS	F (DFn, DFd)	P value
	Interaction	1864	3	621.4	F (3, 31) = 1,350	P=0,2762
	Age	16396	3	5465	F (3, 31) = 11,87	P<0,0001
	Genotype	275.6	1	275.6	F (1, 31) = 0,5988	P=0,4449
	Residual	14269
Figure 2B, Tukey's multiple comparisons test		Predicted (LS) mean diff,	95,00% CI of diff,	Summary	Adjusted P Value
	Control
	P33 vs. P60	-19.76	-62,29 to 22,76	ns	0.5936
	P33 vs. P90	-23.61	-58,87 to 11,65	ns	0.2846
	P33 vs. P120	-75.83	-112,7 to -39,00	****	<0,0001
	P60 vs. P90	-3.847	-45,02 to 37,33	ns	0.9942
	P60 vs. P120	-56.06	-98,59 to -13,54	**	0.0061
	P90 vs. P120	-52.22	-87,47 to -16,96	**	0.0019
	cKO
	P33 vs. P60	6.408	-38,06 to 50,88	ns	0.9793
	P33 vs. P90	-4.975	-39,97 to 30,02	ns	0.9801
	P33 vs. P120	-35.55	-76,72 to 5,628	ns	0.1101
	P60 vs. P90	-11.38	-50,20 to 27,44	ns	0.8558
	P60 vs. P120	-41.95	-86,43 to 2,519	ns	0.0701
	P90 vs. P120	-30.57	-65,56 to 4,421	ns	0.104
Figure 2B, One-way ANOVA control, age	F	13.69
	P value	0.0001
	P value summary	***
	Significant diff. among means (P < 0.05)?	Yes
	R squared	0.7324
Figure 2B, test for trend, control, age	Slope	22.9
	SE of slope	3.921
	95% CI of slope	14,54 to 31,26
	P value	<0,0001
	P value summary	****
	Is linear trend significant (P < 0.05)?	Yes
Figure 2B, One-way ANOVA cKO	F	2.48
	P value	0.0983
	P value summary	ns
	Significant diff. among means (P < 0.05)?	No
	R squared	0.3174
Figure 2B, test for trend, cKO, age	Slope	10.71
	SE of slope	5.11
	95% CI of slope	-0,1225 to 21,54
	P value	0.0523
	P value summary	ns
	Is linear trend significant (P < 0.05)?	No
Figure 2C Mann Whitney test
P value	<0,0001
Exact or approximate P value?	Approximate
P value summary	****
Significantly different (P < 0.05)?	Yes
One- or two-tailed P value?	Two-tailed
Sum of ranks in column A,B	140736 , 145410
Mann-Whitney U	51060
Figure 2D Mann Whitney test
P value	<0,0001
Exact or approximate P value?	Approximate
P value summary	****
Significantly different (P < 0.05)?	Yes
One- or two-tailed P value?	Two-tailed
Sum of ranks in column A,B	124287 , 132399
Mann-Whitney U	49371
Figure 2E Mann Whitney test
P value	0.0417
Exact or approximate P value?	Approximate
P value summary	*
Significantly different (P < 0.05)?	Yes
One- or two-tailed P value?	Two-tailed
Sum of ranks in column A,B	507401 , 722695
Mann-Whitney U	276655
Figure 2F Mann Whitney test
P value	<0,0001
Exact or approximate P value?	Approximate
P value summary	****
Significantly different (P < 0.05)?	Yes
One- or two-tailed P value?	Two-tailed
Sum of ranks in column A,B	374956 , 185256
Mann-Whitney U	93021
Figure 2H Kolmogorov-Smirnov test
P value	0.1599
Exact or approximate P value?	Approximate
P value summary	ns
Significantly different (P < 0.05)?	No
Kolmogorov-Smirnov D	0.05518
Figure 2I Kolmogorov-Smirnov test
P value	<0,0001
Exact or approximate P value?	Approximate
P value summary	****
Significantly different (P < 0.05)?	Yes
Kolmogorov-Smirnov D	0.1221

## Sheet: Figure 3
Figure 3C, One-way Welch's ANOVA	W (DFn, DFd)	0,4615 (3,000, 4,858)
	P value	0.7217
	P value summary	ns
	Significant diff. among means (P < 0.05)?	No
Figure 3C, Dunnett's T3 multiple comparisons test		Mean Diff,	95,00% CI of diff,	Summary	Adjusted P Value
	ctr P12 vs. cko P12	2.965	-14,36 to 20,29	ns	0.7073
	ctr P12 vs. ctr P60	3.216	-14,52 to 20,95	ns	0.6762
	cko P12 vs. cko P60	0.4845	-4,798 to 5,767	ns	0.9813
	ctr P60 vs. cko P60	0.2336	-4,240 to 4,707	ns	0.9993
Figure 3D, One-way Welch's ANOVA	W (DFn, DFd)	5,996 (3,000, 7,697)
	P value	0.0205
	P value summary	*
	Significant diff. among means (P < 0.05)?	Yes
Figure 3D, Dunnett's T3 multiple comparisons test		Mean Diff,	95,00% CI of diff,	Summary	Adjusted P Value
	ctr P12 vs. cko P12	0.7166	-4,890 to 6,324	ns	0.9439
	cko P12 vs. cko P60	4.891	-2,507 to 12,29	ns	0.1682
	ctr P12 vs. ctr P60	5.385	0,6777 to 10,09	*	0.0284
	ctr P60 vs. cko P60	0.2229	-6,978 to 7,424	ns	>0,9999
Figure 3E, One-way Welch's ANOVA	W (DFn, DFd)	0,3287 (3,000, 4,243)
	P value	0.8061
	P value summary	ns
	Significant diff. among means (P < 0.05)?	No
Figure 3E, Dunnett's T3 multiple comparisons test		Mean Diff,	95,00% CI of diff,	Summary	Adjusted P Value
	ctr P12 vs. cko P12	-0.2847	-1,926 to 1,357	ns	0.8646
	ctr P12 vs. ctr P60	-0.1547	-1,024 to 0,7148	ns	0.9128
	cko P12 vs. cko P60	-0.1603	-3,638 to 3,318	ns	0.9985
	ctr P60 vs. cko P60	-0.2902	-4,968 to 4,387	ns	0.9806
Figure 3F, One-way Welch's ANOVA	W (DFn, DFd)	0,3607 (3,000, 4,185)
	P value	0.7855
	P value summary	ns
	Significant diff. among means (P < 0.05)?	No
Figure 3F, Dunnett's T3 multiple comparisons test		Mean Diff,	95,00% CI of diff,	Summary	Adjusted P Value
	ctr P12 vs. cko P12	-0.627	-4,961 to 3,708	ns	0.7889
	ctr P12 vs. ctr P60	0.03948	-0,7786 to 0,8575	ns	0.9995
	cko P12 vs. cko P60	-0.08993	-6,652 to 6,472	ns	>0,9999
	ctr P60 vs. cko P60	-0.7564	-9,335 to 7,823	ns	0.9404

## Sheet: Figure 4
Figure 4C, Two-way ANOVA	Source of Variation	% of total variation	P value	P value summary
NET, upper layers	Interaction	1.656	0.3568	ns
	Age	68.15	<0,0001	****
	Genotype	0.7652	0.5281	ns
	ANOVA table	SS	DF	MS	F (DFn, DFd)	P value
	Interaction	14.92	1	14.92	F (1, 16) = 0,9003	P=0,3568
	Age	614	1	614	F (1, 16) = 37,05	P<0,0001
	Genotype	6.894	1	6.894	F (1, 16) = 0,4160	P=0,5281
	Residual	265.2	16	16.57
Figure 4C, Šídák's multiple comparisons test		Mean Diff,	95,00% CI of diff,	Summary	Adjusted P Value
	P12 - P60
	Control	-9.354	-15,70 to -3,003	**	0.0045
	cKO	-12.81	-19,16 to -6,458	***	0.0003
Figure 4D, Two-way ANOVA	Source of Variation	% of total variation	P value	P value summary
NET, deeper layers	Interaction	1.856	0.3582	ns
	Age	62.83	<0,0001	****
	Genotype	2.131	0.3258	ns
	ANOVA table	SS	DF	MS	F (DFn, DFd)	P value
	Interaction	16.95	1	16.95	F (1, 16) = 0,8948	P=0,3582
	Age	573.7	1	573.7	F (1, 16) = 30,29	P<0,0001
	Genotype	19.46	1	19.46	F (1, 16) = 1,027	P=0,3258
	Residual	303	16	18.94
Figure 4D, Šídák's multiple comparisons test		Mean Diff,	95,00% CI of diff,	Summary	Adjusted P Value
	P12 - P60
	Control	-12.55	-19,34 to -5,764	***	0.0006
	cKO	-8.871	-15,66 to -2,082	*	0.0106
Figure 4E, Unpaired t test
	P value	0.8965
	P value summary	ns
	Significantly different (P < 0.05)?	No
	One- or two-tailed P value?	Two-tailed
	t, df	t=0,1356, df=6
Figure 4F, Unpaired t test
	P value	0.5994
	P value summary	ns
	Significantly different (P < 0.05)?	No
	One- or two-tailed P value?	Two-tailed
	t, df	t=0,5543, df=6
